# Supplementary material for: Plant and Soil Microbial Diversity Co-Regulate Ecosystem Multifunctionality during Desertification in a Temperate Grassland
Source: Plants (Basel). 2023 Oct 31;12(21):3743. doi: 10.3390/plants12213743 (PMC10649343; doi:10.3390/plants12213743)
Supplement: Supplementary file 1 [file plants-12-03743-s001.zip]

Archive with 1 entries (1 files):
- plants-2621422-supplementary.pdf
